# Supplementary material for: Inflammation-related pathways involved in damaged articular cartilage of rats exposed to T-2 toxin based on RNA-sequencing analysis
Source: Front Genet. 2022 Dec 5;13:1079739. doi: 10.3389/fgene.2022.1079739 (PMC9760703; doi:10.3389/fgene.2022.1079739)
Supplement: Supplementary file 1 [file DataSheet1.xlsx]

## Sheet: T-2_vs_Control
ID	type
Trhr	Up
Abcc8	Up
Masp1	Up
Gpr75	Up
Fibin	Up
Plppr4	Up
Samd3	Up
Scd	Up
Cntn2	Up
Scrg1	Up
Nrk	Up
Zc2hc1b	Up
Trpv3	Up
Mmp3	Up
Radil	Up
Pde6a	Up
Gpr135	Up
Cacnb2	Up
Tnf	Up
Msantd1	Up
Hspb8	Up
Ldhal6b	Up
Mettl11b	Up
Hapln4	Up
Psd	Up
Slitrk4	Up
P2rx5	Up
Scn2b	Up
Arhgap20	Up
Khdrbs2	Up
Cuzd1	Up
Sp6	Up
C17h6orf52	Up
Mrgprf	Up
Mug1	Up
Npr3	Up
Sectm1b	Up
Rfpl4a	Up
Mapk10	Up
Adipoq	Up
RGD1564171	Up
Adam33	Up
Cyp7a1	Up
Mas1	Up
Cidec	Up
Fam50b	Up
Lingo4	Up
Asb10	Up
Asb16	Up
Prima1	Up
Slc7a15	Up
Pof1b	Up
C1ql1	Up
Pcdha1	Up
Slc19a3	Up
Plac9	Up
Lep	Up
Agmo	Up
RT1-N1	Up
Zbtb8b	Up
Cilp2	Up
Tmem45b	Up
Tmem158	Up
Ephx2	Up
Tnfrsf12a	Up
Lbx1	Up
Slc10a2	Up
Tas1r3	Up
Prelp	Up
Pknox2	Up
Fam163a	Up
Vsig4	Up
Hsd11b2	Up
Nkx6-1	Up
Fuz	Up
Fgf9	Up
Stmn2	Up
Mall	Up
Nfasc	Up
Spsb4	Up
Tmod2	Up
Ccl11	Up
Nrn1	Up
LOC297568	Up
Grin3a	Up
Camk4	Up
RGD2301395	Up
C1ql3	Up
Lrrc56	Up
Abcg8	Up
Aox2	Up
Foxa2	Up
Akr1b7	Up
Slc6a1	Up
Scg5	Up
Arsj	Up
Tmem63c	Up
Bcl6b	Up
Oxtr	Up
Crispld1	Up
Hspb3	Up
Fxyd3	Up
Adad1	Up
Ccl27	Up
Grid1	Up
Ankef1	Up
Zfp831	Up
Spo11	Up
Doc2b	Up
Mat1a	Up
Ubxn10	Up
Rimbp2	Up
Plin1	Up
T2	Up
Insrr	Up
Olr1387	Up
Atp1b4	Up
Olr1530	Up
LOC690276	Up
Gulo	Up
Casr	Up
Rep15	Up
Tmem243	Up
C4b	Up
Tnk1	Up
Zfp385b	Up
Prss27	Up
Serpina1	Up
Creb5	Up
Pgc	Up
Cdh6	Up
Marveld2	Up
Fam110c	Up
Fam110b	Up
Fzd10	Up
Has2	Up
Zfp689	Up
Pnma1	Up
Csap1	Up
Gpld1	Up
Ccr10	Up
LOC312273	Up
Apol9a	Up
Prg4	Up
Ces1d	Up
Ndp	Up
Shc4	Up
Dio2	Up
Naalad2	Up
Nnat	Up
Thrsp	Up
Lipg	Up
B3gnt8	Up
Ddn	Up
Tex36	Up
Fam184b	Up
Rab33a	Up
Tmem179	Up
Gzmb	Up
Enthd1	Up
Adhfe1	Up
Syn2	Up
Mapt	Up
Lrp2	Up
Trpm3	Up
Ntf3	Up
Tnfaip6	Up
Nfe2l3	Up
P3h2	Up
Pck1	Up
Tas2r137	Up
Aanat	Up
Ppargc1a	Up
Gpr1	Up
Osr2	Up
Plcz1	Up
Ctrl	Up
Pcdhb6	Up
Cilp	Up
Clec3a	Up
Hs6st2	Up
Agt	Up
Crb3	Up
Lpar4	Up
Hormad2	Up
Plxna4	Up
Synb	Up
Slc9a3	Up
Trim71	Up
Lrrc4c	Up
Pcdhga2	Up
Gstt3	Up
Meltf	Up
Tagln3	Up
Mcpt1l1	Up
Prss42	Down
Fbxl21	Down
Acer1	Down
Crnkl1	Down
Armh1	Down
Car1	Down
Osm	Down
Eras	Down
Pcdha9	Down
Trpv5	Down
Nos2	Down
Sdsl	Down
G0s2	Down
Defb33	Down
Alox12	Down
Actr3b	Down
Letm2	Down
Slc7a9	Down
Gins2	Down
Tmem255b	Down
Polr1d	Down
Ubc	Down
Aqp3	Down
Nell1	Down
Zmat3	Down
Dlx1	Down
Il31ra	Down
Tob1	Down
Mpig6b	Down
R3hdml	Down
Clec4f	Down
Plac1	Down
Npy	Down
Macroh2a2	Down
Ggact	Down
Tmem9	Down
Pla2g2f	Down
Upk1b	Down
Clca5	Down
Cxcl2	Down
Gp9	Down
Psrc1	Down
Slc6a15	Down
Tmem229b	Down
Myo5b	Down
Bco1	Down
Cpa6	Down
Fzd7	Down
Tm2d3	Down
Mplkip	Down
Chrdl2	Down
Ereg	Down
Igdcc3	Down
Gp1bb	Down
Prr30	Down
Nanos3	Down
Ttll9	Down
Ly6g6f	Down
Hgfac	Down
Ppp1r14a	Down
Cited4	Down
Brinp1	Down
Uros	Down
Rgs9bp	Down
Neil2	Down
Paxx	Down
Pax8	Down
Cldn6	Down
Hbz	Down
S100a3	Down
Fam83h	Down
Nags	Down
Myom3	Down
Syt5	Down
Cebpb	Down
Tktl1	Down
Stab2	Down
P4ha3	Down
Pfn4	Down
Prrg4	Down
Shisa3	Down
Myh3	Down
Pim3	Down
Atf3	Down
Csrp3	Down
Apold1	Down
Phyhip	Down
Pkdrej	Down
Igsf11	Down
